# Supplementary material for: The Association Between Significant Mitral Regurgitation and Atrial Fibrillation Recurrence Post-Ablation
Source: J Clin Med. 2025 Oct 16;14(20):7300. doi: 10.3390/jcm14207300 (PMC12565141; doi:10.3390/jcm14207300)
Supplement: Supplementary file 1 [file jcm-14-07300-s001.zip]

Archive with 1 entries (1 files):
- jcm-3859960-supplementary.pdf
